# Supplementary material for: Isolation and Identification of Bacteria from Three Geothermal Sites of the Atacama Desert and Their Plant-Beneficial Characteristics
Source: Microorganisms. 2023 Oct 26;11(11):2635. doi: 10.3390/microorganisms11112635 (PMC10672901; doi:10.3390/microorganisms11112635)
Supplement: Supplementary file 1 [file microorganisms-11-02635-s001.zip]

Archive with 1 entries (1 files):
- microorganisms-2649998-supplementary.xlsx
