# Supplementary material for: Isolation and Identification of Bacteria from Three Geothermal Sites of the Atacama Desert and Their Plant-Beneficial Characteristics
Source: Microorganisms. 2023 Oct 26;11(11):2635. doi: 10.3390/microorganisms11112635 (PMC10672901; doi:10.3390/microorganisms11112635)
Supplement: Supplementary file 1 [file microorganisms-11-02635-s001.zip › microorganisms-2649998-supplementary.xlsx]

## Sheet: Hoja1
	Isolate code	Sample site	Accession number to Genbank	Affiliation	Similarity (%)	Phylum	Class	Protease	Lipase	Chitinase	Cellulase	Amylase	Auxin production	Siderophores production	N2 Fixation	Phosphate solubilization	Botrytis cinerea*	Fusarium oxysporum*	Alternaria sp.*	Geotrichum candidum*	Phytium sp.*	Macrophomina phaseolina*	Monilinia fructicola
	J1	Jurasi Hot Springs	ON921253	Bacillus thioparans	99.72	Bacillota	Bacilli	-	-	-	-	+	-	-	+	+	-	-	+	-	-	-	-
	J2	Jurasi Hot Springs	ON921254	Bacillus cereus	99.64	Bacillota	Bacilli	+	-	-	-	-	+	-	-	+	-	-	-	-	-	-	-
	J3	Jurasi Hot Springs	ON921255	Gulbenkiania mobilis	99.35	Proteobacteria	Betaproteobacteria	-	-	-	+	+	+	-	-	+	-	-	+	-	-	-	-
	J4	Jurasi Hot Springs	ON921256	Exiguobacterium sp.	99.72	Bacillota	Bacilli	+	-	-	+	+	-	-	-	-	-	-	+	-	-	-	-
	J5	Jurasi Hot Springs	ON921257	Bacillus sp.	99.64	Bacillota	Bacilli	-	+	-	+	-	-	-	-	+	-	-	-	-	-	-	-
	J6	Jurasi Hot Springs	ON921258	Exiguobacterium sp.	99.86	Bacillota	Bacilli	+	-	-	-	-	-	-	-	-	-	-	-	-	-	-	-
	J7	Jurasi Hot Springs	ON921259	Pseudomonas sp.	99.64	Proteobacteria	Gammaproteobacteria	+	-	-	-	-	+	-	+	+	-	-	+	-	+	-	-
	J8	Jurasi Hot Springs	ON921260	Enterococcus durans	94.28	Bacillota	Bacilli	+	-	-	+	-	+	-	+	+	-	-	-	-	-	-	-
	J9	Jurasi Hot Springs	ON921261	Mesobacillus jeotgali	98.95	Bacillota	Bacilli	-	-	-	-	-	+	-	-	-	-	-	-	-	-	-	-
	J10	Jurasi Hot Springs	N.S.	Aquaspirillum serpens	97.25	Proteobacteria	Betaproteobacteria	-	-	-	+	+	+	-	-	-	-	-	-	-	-	-	-
	J12	Jurasi Hot Springs	N.S.	Aquaspirillum serpens	97.15	Proteobacteria	Betaproteobacteria	-	+	-	+	-	+	-	-	+	-	-	+	-	-	-	-
	J13	Jurasi Hot Springs	ON921262	Bacillus amyloliquefaciens	95.85	Bacillota	Bacilli	+	+	+	-	-	+	-	-	+	-	-	+	+	+	-	-
	J14	Jurasi Hot Springs	ON921263	Mesobacillus selenatarsenatis	99.24	Bacillota	Bacilli	-	+	-	+	-	-	-	-	-	-	-	+	-	-	-	-
	J15	Jurasi Hot Springs	ON921264	Exiguobacterium sp.	99.79	Bacillota	Bacilli	+	-	-	+	-	-	-	-	-	-	-	-	-	-	-	-
	J16	Jurasi Hot Springs	ON921265	Exiguobacterium sp.	99.93	Bacillota	Bacilli	+	-	-	+	-	-	-	+	+	-	-	-	-	-	-	-
	J17	Jurasi Hot Springs	ON921266	Pseudomonas alcaligenes	92.95	Proteobacteria	Gammaproteobacteria	+	+	-	+	-	+	+	-	-	-	-	-	-	-	-	-
	J18	Jurasi Hot Springs	ON921267	Enterobacter ludwigii	99.43	Proteobacteria	Gammaproteobacteria	-	-	-	+	-	-	-	+	+	-	-	+	-	-	-	-
	J19	Jurasi Hot Springs	ON921268	Pseudomonas aeruginosa	99.78	Proteobacteria	Gammaproteobacteria	+	+	-	+	-	-	-	+	+	+	+	+	+	+	+	+
	J20	Jurasi Hot Springs	ON921269	Bacillus spizizenii	99.86	Bacillota	Bacilli	+	+	-	-	-	-	-	-	+	-	-	+	-	-	-	-
	J21	Jurasi Hot Springs	ON921270	Bacillus piscis	98.26	Bacillota	Bacilli	+	+	+	-	-	+	+	-	+	-	-	+	-	-	-	-
	J22	Jurasi Hot Springs	ON921271	Micrococcus yunnanensis	99.57	Actinomycetota	Actinomycetia	+	+	-	-	-	+	+	+	+	-	-	-	-	-	+	-
	J23	Jurasi Hot Springs	ON921272	Acinetobacter junii	99.5	Proteobacteria	Gammaproteobacteria	+	+	-	-	-	-	+	-	-	-	-	-	-	-	-	-
	A3	Amuyo Lagoons	OQ567678	Bacillus thuringiensis	99.23	Bacillota	Bacilli	+	+	-	+	+	+	-	-	+	+	-	-	+	+	+	-
	A4	Amuyo Lagoons	OQ567679	Thalassospira permensis	95.09	Proteobacteria	Alphaproteobacteria	-	-	-	-	-	-	-	+	-	-	-	-	-	-	-	-
	A5	Amuyo Lagoons	OQ567680	Aeromonas salmonicida	99.5	Proteobacteria	Gammaproteobacteria	+	+	+	-	+	+	-	+	+	-	-	-	-	-	-	-
	A6	Amuyo Lagoons	OQ567681	Vibrio cholerae	99.29	Proteobacteria	Gammaproteobacteria	+	+	+	+	+	+	-	-	-	-	-	-	-	-	-	-
	A9	Amuyo Lagoons	OQ567682	Shewanella xiamenensis	99.01	Proteobacteria	Gammaproteobacteria	+	+	-	+	-	-	-	-	+	-	-	-	-	-	-	-
	A11	Amuyo Lagoons	OQ567683	Shewanella decolorationis	98.66	Proteobacteria	Gammaproteobacteria	+	+	-	+	-	+	-	+	+	-	-	-	-	-	-	-
	A12	Amuyo Lagoons	OQ567684	Aeromonas salmonicida	99.5	Proteobacteria	Gammaproteobacteria	+	+	+	+	+	+	-	+	+	-	-	-	-	-	-	-
	A13	Amuyo Lagoons	OQ567685	Shewanella decolorationis	99.15	Proteobacteria	Gammaproteobacteria	+	+	-	-	-	-	-	+	+	-	-	+	-	-	-	-
	A14	Amuyo Lagoons	OQ567686	Aeromonas salmonicida	99.65	Proteobacteria	Gammaproteobacteria	+	+	+	+	+	+	-	+	+	-	-	-	-	-	-	-
	A17	Amuyo Lagoons	OQ567687	Pseudomonas peli	99.86	Proteobacteria	Gammaproteobacteria	-	+	-	-	-	+	-	-	+	-	-	-	-	-	-	-
	A19	Amuyo Lagoons	OQ567688	Pseudomonas plecoglossicida	99.23	Proteobacteria	Gammaproteobacteria	-	-	-	+	-	-	-	+	+	-	-	-	-	-	-	-
	A20	Amuyo Lagoons	OQ567689	Pseudomonas rhodesiae	99.37	Proteobacteria	Gammaproteobacteria	+	+	-	+	-	+	-	+	+	-	-	-	-	-	-	-
	A23	Amuyo Lagoons	OQ567690	Shewanella algae	99.03	Proteobacteria	Gammaproteobacteria	+	+	-	+	-	-	-	+	+	-	-	-	-	-	-	-
	A25	Amuyo Lagoons	N.S.	Thalassospira permensis	95.58	Proteobacteria	Alphaproteobacteria	-	+	-	-	+	-	-	-	+	-	-	-	-	-	-	-
	A26	Amuyo Lagoons	OQ567691	Pseudomonas khazarica	99.65	Proteobacteria	Gammaproteobacteria	-	+	-	-	-	+	-	+	+	-	-	-	-	-	-	-
	TP3	Polloquere Hot Springs	OQ567692	Bacillus velezensis	95.65	Bacillota	Bacilli	-	+	-	-	-	-	+	+	-	-	-	-	-	-	-	-
	TP4	Polloquere Hot Springs	OQ567693	Pantoea agglomerans	99.78	Proteobacteria	Gammaproteobacteria	-	-	-	-	+	-	+	+	+	-	-	-	+	+	-	-
	TP7	Polloquere Hot Springs	OQ567694	Pantoea agglomerans	99.78	Proteobacteria	Gammaproteobacteria	+	+	+	-	+	-	-	+	-	+	-	-	+	-	+	-
	TP8	Polloquere Hot Springs	OQ567695	Pantoea agglomerans	99.78	Proteobacteria	Gammaproteobacteria	-	-	-	-	-	+	+	+	+	-	-	-	-	-	-	-
	TP9	Polloquere Hot Springs	OQ567696	Aeromonas veronii	99.86	Proteobacteria	Gammaproteobacteria	+	+	+	-	+	+	-	+	-	-	-	-	-	-	-	-
	TP10	Polloquere Hot Springs	OQ567697	Aeromonas veronii	85.54	Proteobacteria	Gammaproteobacteria	+	+	+	-	+	+	-	+	+	-	-	-	-	-	-	-
	TP12	Polloquere Hot Springs	OQ567698	Pantoea agglomerans	99.12	Proteobacteria	Gammaproteobacteria	+	+	+	-	+	+	-	+	+	-	-	-	-	-	-	-
	TP14	Polloquere Hot Springs	OQ567699	Pantoea agglomerans	99.78	Proteobacteria	Gammaproteobacteria	+	-	-	-	+	+	+	+	-	+	-	-	+	+	+	-
	TP15	Polloquere Hot Springs	OQ567700	Enterobacter ludwigii	99.85	Proteobacteria	Gammaproteobacteria	+	-	-	-	+	-	-	+	+	+	-	-	+	+	+	-
	TP17	Polloquere Hot Springs	OQ567701	Pantoea agglomerans	99.57	Proteobacteria	Gammaproteobacteria	-	-	-	-	+	+	-	+	+	-	-	-	-	-	-	-
	TP19	Polloquere Hot Springs	N.S.	Pantoea agglomerans	67.87	Proteobacteria	Gammaproteobacteria	-	-	-	-	-	+	-	+	+	-	-	-	-	-	-	-
	TP20	Polloquere Hot Springs	OQ567702	Escherichia fergusonii	91.92	Proteobacteria	Gammaproteobacteria	-	-	-	-	-	+	+	+	+	-	-	-	-	-	-	-
	TP22	Polloquere Hot Springs	N.S.	Anaerobiospirillum succiniciproducens	66.28	Proteobacteria	Gammaproteobacteria	+	+	+	-	+	+	-	+	+	-	-	-	-	-	-	-
	TP23	Polloquere Hot Springs	OQ567703	Pantoea agglomerans	99.78	Proteobacteria	Gammaproteobacteria	+	-	+	-	+	-	-	+	+	+	-	-	+	-	+	-
	TP30	Polloquere Hot Springs	N.S.	Atlantibacter hermannii	68.81	Proteobacteria	Gammaproteobacteria	-	-	-	-	-	+	-	+	+	-	-	-	-	-	-	-
	TP31	Polloquere Hot Springs	OQ567704	Escherichia fergusonii	99.19	Proteobacteria	Gammaproteobacteria	-	-	-	-	-	+	+	+	+	-	-	-	-	-	-	-
	TP32	Polloquere Hot Springs	OQ567705	Aeromonas veronii	89.57	Proteobacteria	Gammaproteobacteria	+	+	+	-	+	+	-	+	+	-	-	-	-	-	-	-
	TP33	Polloquere Hot Springs	OQ567706	Aeromonas veronii	92.12	Proteobacteria	Gammaproteobacteria	+	+	+	-	+	+	-	+	+	-	-	-	-	-	-	-
	TP34	Polloquere Hot Springs	OQ567707	Pantoea agglomerans	99.79	Proteobacteria	Gammaproteobacteria	-	-	-	-	+	-	-	+	+	+	-	-	+	+	+	-
	TP35	Polloquere Hot Springs	OQ567708	Pantoea agglomerans	99.71	Proteobacteria	Gammaproteobacteria	+	-	-	-	+	+	+	+	+	-	-	-	+	+	-	-
			N.S. : non submitted sequences
